# Supplementary material for: Identification and characterisation of serotonin signalling in the potato cyst nematode Globodera pallida reveals new targets for crop protection
Source: PLoS Pathog. 2020 Oct 2;16(10):e1008884. doi: 10.1371/journal.ppat.1008884 (PMC7556481; doi:10.1371/journal.ppat.1008884)
Supplement: S1 Table — (XLSX) [file ppat.1008884.s005.xlsx]

## Sheet: Figure 1
FIGURE 1A
[NOTE]: Color code matches with graphs
Unpaired t test (Two-tailed)
	Condition 1				Condition 2
	Concentration	N number	Mean	SEM	Concentration	N number	Mean	SEM	Adjusted P Value	Summary
Control (0 µM) vs. Reserpine (100 µM)	0 µM	20	10.2	1.097	100 µM	20	2.2	0.4205	<0,0001	****
FIGURE 1B
[NOTE]: Color code matches with graphs
Ordinary one-way ANOVA (Bonferroni's multiple comparisons test)
	Condition 1				Condition 2
	Concentration	N number	Mean	SEM	Concentration	N number	Mean	SEM	Adjusted P Value	Summary
Control 1hr (0 µM) vs. Reserpine 1hr (100 µM)	0 µM	10	27.77	2.013	100 µM	10	63.36	3.642	<0,0001	****
Control 2hr (0 µM) vs. Reserpine 2hr (100 µM)	0 µM	10	14.74	1.14	100 µM	10	47.01	2.512	<0,0001	****

## Sheet: Figure 2
FIGURE 2C
[NOTE]: Color code matches with graphs
Ordinary one-way ANOVA (Bonferroni's multiple comparisons test)
	Condition 1				Condition 2
	Concentration 5-HT	N number	Mean	SEM	Concentration Fluox	N number	Mean	SEM	Adjusted P Value	Summary
5-HT 1 mM vs. Fluox 1 mM	1 mM	15	16.2667	7.25945	1 mM	9	39.4444	12.2657	0.5212	ns
5-HT 2 mM vs. Fluox 2 mM	2 mM	14	28.2857	10.8716	2 mM	9	63.4444	9.37803	0.0985	ns
5-HT 5 mM vs. Fluox 5 mM	5 mM	16	65.1875	11.6377	5 mM	9	46.1111	6.88284	0.827	ns
5-HT 10 mM vs. Fluox 10 mM	10 mM	17	58.8235	9.86237	10 mM	9	25.3333	7.93725	0.1058	ns
FIGURE 2D
[NOTE]: Color code matches with graphs
Ordinary one-way ANOVA (Bonferroni's multiple comparisons test)
	Condition 1				Condition 2
	2 mM Serotonin	N number	Mean	SEM	10 mM Fluoxetine	N number	Mean	SEM	Adjusted P Value	Summary
0.0005 µM Reserpine		10	83.4	10.0634		10	54.5	8.82956	0.0165	*
0.005 µM Reserpine		9	86.3333	3.83695		9	38.8889	8.51052	<0,0001	****
0.05 µM Reserpine		10	92.7	2.50799		10	25.8	7.72845	<0,0001	****
0.5 µM Reserpine		10	84.5	9.48244		10	14.1	6.22263	<0,0001	****
50 µM Reserpine		10	82.8	1.96525		10	1.8	0.466667	<0,0001	****

## Sheet: Figure 3
FIGURE 3A
[NOTE]: Color code matches with graphs
Ordinary one-way ANOVA (Bonferroni's multiple comparisons test)
	Strain 1				Strain 2
	Genotype	N number	Mean	SEM	Genotype	N number	Mean	SEM	Adjusted P Value	Summary
N2 vs. cat-1 ok411	N2 (wt)	28	240.9	3.1	cat-1 (ok411)	46	192.4	2.3	<0,0001	****
N2 vs. Psnb-1::C. elegans cat-1	N2 (wt)	28	240.9	3.1	C. elegans cat-1 rescue	100	235.4	1.7	0.7084	ns
N2 vs. Psnb -1::G. pallida cat-1	N2 (wt)	28	240.9	3.1	G. Pallida cat-1 rescue	144	226.5	1.4	0.0002	***
cat-1 ok411 vs. Psnb-1::C. elegans cat-1	cat-1 (ok411)	46	192.4	2.3	C. elegans cat-1 rescue	100	235.4	1.7	<0,0001	****
cat-1 ok411 vs. Psnb -1::G. pallida cat-1	cat-1 (ok411)	46	192.4	2.3	G. Pallida cat-1 rescue	144	226.5	1.4	<0,0001	****
Psnb-1::C. elegans cat-1 vs. Psnb -1::G. pallida cat-1	C. elegans cat-1 rescue	100	235.4	1.7	G. Pallida cat-1 rescue	144	226.5	1.4	0.0002	***
FIGURE 3B
[NOTE]: Color code matches with graphs
Ordinary two-way ANOVA (Bonferroni's multiple comparisons test)
	Strain 1				Strain 2									Concentration 1	N number	mean	SEM	Concentration 2	N number	mean	SEM	Adjusted P Value	Summary
	Genotype	N number	mean	SEM	Genotype	N number	mean	SEM	Adjusted P Value	Summary			N2
0 μM													control vs. 5 μM	0 μM	31	28.45	2.942	5 μM	19	74.74	5.477	0.0004	***
N2 vs. cat-1 ok411	N2 (wt)	31	28.45	2.942	cat-1 (ok411)	30	2.867	0.7156	0.0708	ns			control vs. 50 μM	0 μM	31	28.45	2.942	50 μM	38	118.3	6.813	<0,0001	****
N2 vs. Psnb-1::C. elegans cat-1	N2 (wt)	31	28.45	2.942	C. elegans cat-1 rescue	34	37.68	7.081	>0,9999	ns			control vs. 500 μM	0 μM	31	28.45	2.942	500 μM	27	108.3	8.092	<0,0001	****
N2 vs. Psnb -1::G. pallida cat-1	N2 (wt)	31	28.45	2.942	G. Pallida cat-1 rescue	30	2.867	0.7156	0.6188	ns			5 μM vs. 50 μM	5 μM	19	74.74	5.477	50 μM	38	118.3	6.813	0.0006	***
cat-1 ok411 vs. Psnb-1::C. elegans cat-1	cat-1 (ok411)	30	2.867	0.7156	C. elegans cat-1 rescue	34	37.68	7.081	0.0029	**			5 μM vs. 500 μM	5 μM	19	74.74	5.477	500 μM	27	108.3	8.092	0.0287	*
cat-1 ok411 vs. Psnb -1::G. pallida cat-1	cat-1 (ok411)	30	2.867	0.7156	G. Pallida cat-1 rescue	30	2.867	0.7156	>0,9999	ns			50 μM vs. 500 μM	50 μM	38	118.3	6.813	500 μM	27	108.3	8.092	>0,9999	ns
Psnb-1::C. elegans cat-1 vs. Psnb -1::G. pallida cat-1	C. elegans cat-1 rescue	34	37.68	7.081	G. Pallida cat-1 rescue	30	2.867	0.7156	0.0854	ns
													cat-1 ok411
5 μM													control vs. 5 μM	0 μM	30	2.867	0.7156	5 μM	10	0.7	0.5972	>0,9999	ns
N2 vs. cat-1 ok411	N2 (wt)	19	74.74	5.477	cat-1 (ok411)	10	0.7	0.5972	<0,0001	****			control vs. 50 μM	0 μM	30	2.867	0.7156	50 μM	15	4.733	1.692	>0,9999	ns
N2 vs. Psnb-1::C. elegans cat-1	N2 (wt)	19	74.74	5.477	C. elegans cat-1 rescue	18	74.61	15.99	>0,9999	ns			control vs. 500 μM	0 μM	30	2.867	0.7156	500 μM	30	2.567	0.4998	>0,9999	ns
N2 vs. Psnb -1::G. pallida cat-1	N2 (wt)	19	74.74	5.477	G. Pallida cat-1 rescue	31	48.9	6.918	0.1519	ns			5 μM vs. 50 μM	5 μM	10	0.7	0.5972	50 μM	15	4.733	1.692	>0,9999	ns
cat-1 ok411 vs. Psnb-1::C. elegans cat-1	cat-1 (ok411)	10	0.7	0.5972	C. elegans cat-1 rescue	18	74.61	15.99	<0,0001	****			5 μM vs. 500 μM	5 μM	10	0.7	0.5972	500 μM	30	2.567	0.4998	>0,9999	ns
cat-1 ok411 vs. Psnb -1::G. pallida cat-1	cat-1 (ok411)	10	0.7	0.5972	G. Pallida cat-1 rescue	31	48.9	6.918	0.0052	**			50 μM vs. 500 μM	50 μM	15	4.733	1.692	500 μM	30	2.567	0.4998	>0,9999	ns
Psnb-1::C. elegans cat-1 vs. Psnb -1::G. pallida cat-1	C. elegans cat-1 rescue	18	74.61	15.99	G. Pallida cat-1 rescue	31	48.9	6.918	0.1717	ns
													Psnb-1::C. elegans cat-1
50 μM													control vs. 5 μM	0 μM	34	37.68	7.081	5 μM	18	74.61	15.99	**	0.0087
N2 vs. cat-1 ok411	N2 (wt)	38	118.3	6.813	cat-1 (ok411)	15	4.733	1.692	<0,0001	****			control vs. 50 μM	0 μM	34	37.68	7.081	50 μM	45	91.04	9.436	****	<0,0001
N2 vs. Psnb-1::C. elegans cat-1	N2 (wt)	38	118.3	6.813	C. elegans cat-1 rescue	45	91.04	9.436	0.0112	*			control vs. 500 μM	0 μM	34	37.68	7.081	500 μM	22	74.36	9.384	**	0.0045
N2 vs. Psnb -1::G. pallida cat-1	N2 (wt)	38	118.3	6.813	G. Pallida cat-1 rescue	34	66	8.906	<0,0001	****			5 μM vs. 50 μM	5 μM	18	74.61	15.99	50 μM	45	91.04	9.436	ns	0.819
cat-1 ok411 vs. Psnb-1::C. elegans cat-1	cat-1 (ok411)	15	4.733	1.692	C. elegans cat-1 rescue	45	91.04	9.436	<0,0001	****			5 μM vs. 500 μM	5 μM	18	74.61	15.99	500 μM	22	74.36	9.384	ns	>0,9999
cat-1 ok411 vs. Psnb -1::G. Pallida cat-1	cat-1 (ok411)	15	4.733	1.692	G. Pallida cat-1 rescue	34	66	8.906	<0,0001	****			50 μM vs. 500 μM	50 μM	45	91.04	9.436	500 μM	22	74.36	9.384	ns	0.6316
Psnb-1::C. elegans cat-1 vs. Psnb -1::G. pallida cat-1	C. elegans cat-1 rescue	45	91.04	9.436	G. Pallida cat-1 rescue	34	66	8.906	0.0331	*
													Psnb -1::G. pallida cat-1
500 μM													control vs. 5 μM	0 μM	18	9.333	2.171	5 μM	31	48.9	6.918	**	0.0048
N2 vs. cat-1 ok411	N2 (wt)	27	108.3	8.092	cat-1 (ok411)	30	2.567	0.4998	<0,0001	****			control vs. 50 μM	0 μM	18	9.333	2.171	50 μM	34	66	8.906	****	<0,0001
N2 vs. Psnb-1::C. elegans cat-1	N2 (wt)	27	108.3	8.092	C. elegans cat-1 rescue	22	74.36	9.384	0.0177	*			control vs. 500 μM	0 μM	18	9.333	2.171	500 μM	15	25	6.256	ns	>0,9999
N2 vs. Psnb -1::G. pallida cat-1	N2 (wt)	27	108.3	8.092	G. Pallida cat-1 rescue	15	25	6.256	<0,0001	****			5 μM vs. 50 μM	5 μM	31	48.9	6.918	50 μM	34	66	8.906	ns	0.4924
cat-1 ok411 vs. Psnb-1::C. elegans cat-1	cat-1 (ok411)	30	2.567	0.4998	C. elegans cat-1 rescue	22	74.36	9.384	<0,0001	****			5 μM vs. 500 μM	5 μM	31	48.9	6.918	500 μM	15	25	6.256	ns	0.3302
cat-1 ok411 vs. Psnb -1::G. pallida cat-1	cat-1 (ok411)	30	2.567	0.4998	G. Pallida cat-1 rescue	15	25	6.256	0.4393	ns			50 μM vs. 500 μM	50 μM	34	66	8.906	500 μM	15	25	6.256	**	0.0053
Psnb-1::C. elegans cat-1a vs. Psnb -1::G. pallida cat-1	C. elegans cat-1 rescue	22	74.36	9.384	G. Pallida cat-1 rescue	15	25	6.256	0.0013	**

## Sheet: Figure 4
FIGURE 4A
[NOTE]: Color code matches with graphs
Ordinary one-way ANOVA (Bonferroni's multiple comparisons test)
	Strain 1				Strain 2
	Genotype	N number	Mean	SEM	Genotype	N number	Mean	SEM	Adjusted P Value	Summary
N2 vs. tph-1(mg280)	N2 (wt)	92	235.6	1.171	tph-1 (mg280)	37	169.1	2.979	<0,0001	****
N2 vs. Psnb-1::C. elegans tph-1	N2 (wt)	92	235.6	1.171	C. elegans tph-1 rescue	75	226.9	1.621	0.008	**
N2 vs. Psnb-1::G. pallida tph-1	N2 (wt)	92	235.6	1.171	G. Pallida tph-1 rescue	102	220.4	2.263	<0,0001	****
tph-1(mg280) vs. Psnb-1::C. elegans tph-1	tph-1 (mg280)	37	169.1	2.979	C. elegans tph-1 rescue	75	226.9	1.621	<0,0001	****
tph-1(mg280) vs. Psnb-1::G. pallida tph-1	tph-1 (mg280)	37	169.1	2.979	G. Pallida tph-1 rescue	102	220.4	2.263	<0,0001	****
Psnb-1::C. elegans tph-1 vs. Psnb-1::G. pallida tph-1	C. elegans tph-1 rescue	75	226.9	1.621	G. Pallida tph-1 rescue	102	220.4	2.263	0.083	ns
FIGURE 4B
[NOTE]: Color code matches with graphs
Ordinary two-way ANOVA (Bonferroni's multiple comparisons test)
	Condition 1				Condition 2
	Concentration	N number	Mean	SEM	Concentration	N number	Mean	SEM	Adjusted P Value	Summary
N2; 0 mM vs. 10 mM CPA	0 mM	10	243.8	3.533	10 mM	10	167.6	5.201	<0,0001	****
tph-1(mg280); 0 mM vs. 10 mM CPA	0 mM	8	169.8	3.745	10 mM	10	164	7.213	>0,9999	ns
Psnb-1::C. elegans tph-1; 0 mM vs. 10 mM CPA	0 mM	20	241.8	2.377	10 mM	21	150.5	4.389	<0,0001	****
Psnb-1::G. pallida tph-1; 0 mM vs. 10 mM CPA	0 mM	21	226.1	3.439	10 mM	20	165.1	7.35	<0,0001	****
	Strain 1				Strain 2
	Genotype	N number	mean	SEM	Genotype	N number	mean	SEM	Adjusted P Value	Summary
control
N2 vs. tph-1 (mg280)	N2 (wt)	10	243.8	3.533	tph-1 (mg280)	8	169.8	3.745	<0,0001	****
N2 vs. Psnb-1::C. elegans tph-1	N2 (wt)	10	243.8	3.533	C. elegans tph-1 rescue	20	241.8	2.377	>0,9999	ns
N2 vs. Psnb-1::G. pallida tph-1	N2 (wt)	10	243.8	3.533	G. Pallida tph-1 rescue	21	226.1	3.439	0.138	ns
tph-1 (mg280) vs. Psnb-1::C. elegans tph-1	tph-1 (mg280)	8	169.8	3.745	C. elegans tph-1 rescue	20	241.8	2.377	<0,0001	****
tph-1 (mg280) vs. Psnb-1::G. pallida tph-1	tph-1 (mg280)	8	169.8	3.745	G. Pallida tph-1 rescue	21	226.1	3.439	<0,0001	****
Psnb-1::C. elegans tph-1 vs. Psnb-1::G. pallida tph-1	C. elegans tph-1 rescue	20	241.8	2.377	G. Pallida tph-1 rescue	21	226.1	3.439	0.0801	ns
CPA (10 mM)
N2 vs. tph-1 (mg280)	N2 (wt)	10	167.6	5.201	tph-1 (mg280)	10	164	7.213	>0,9999	ns
N2 vs. Psnb-1::C. elegans tph-1	N2 (wt)	10	167.6	5.201	C. elegans tph-1 rescue	21	150.5	4.389	0.1692	ns
N2 vs. Psnb-1::G. pallida tph-1	N2 (wt)	10	167.6	5.201	G. Pallida tph-1 rescue	20	165.1	7.35	>0,9999	ns
tph-1 (mg280) vs. Psnb-1::C. elegans tph-1	tph-1 (mg280)	10	164	7.213	C. elegans tph-1 rescue	21	150.5	4.389	0.4924	ns
tph-1 (mg280) vs. Psnb-1::G. pallida tph-1	tph-1 (mg280)	10	164	7.213	G. Pallida tph-1 rescue	20	165.1	7.35	>0,9999	ns
Psnb-1::C. elegans tph-1 vs. Psnb-1::G. pallida tph-1	C. elegans tph-1 rescue	21	150.5	4.389	G. Pallida tph-1 rescue	20	165.1	7.35	0.1284	ns

## Sheet: Figure 5
FIGURE 5A
[NOTE]: Color code matches with graphs
Ordinary two-way ANOVA (Bonferroni's multiple comparisons test)
	Condition 1				Condition 2
	0 mM CPA	N number	Mean	SEM	10 mM CPA	N number	Mean	SEM	Adjusted P Value	Summary
Fluoxetine; 0 mM vs. 10 mM CPA	2 mM Fluoxetine	40	43.5	4.223	2 mM Fluoxetine	40	13.5	3.15	0.0001	***
Serotonin; 0 mM vs. 10 mM CPA	10 mM 5-HT	27	57.63	7.601	10 mM 5-HT	27	52.44	8.728	>0,9999	ns
	Condition 1	N number	Mean	SEM	Condition 2	N number	Mean	SEM	Adjusted P Value	Summary
Control (0 mM CPA); Fluoxetine vs. 5-HT	2 mM Fluoxetine	40	43.5	4.223	10 mM 5-HT	27	52.44	8.728	0.1666	ns
10 mM CPA; Fluoxetine vs. 5-HT	2 mM Fluoxetine	40	13.5	3.15	10 mM 5-HT	27	52.44	8.728	<0,0001	****
FIGURE 5B
[NOTE]: Color code matches with graphs
Unpaired t test (Two-tailed)
	Condition 1				Condition 2
	Concentration	N number	Mean	SEM	Concentration	N number	Mean	SEM	Adjusted P Value	Summary
Control (0 µM) vs. CPA (100 µM)	0 mM	19	5.474	0.8731	10 mM	19	2	0.3974	0.0009	***

## Sheet: Figure 6
FIGURE 6A
[NOTE]: Color code matches with graphs
Ordinary two-way ANOVA (Bonferroni's multiple comparisons test)
	Condition 1				Condition 2
	Concentration	N number	Mean	SEM	Concentration	N number	Mean	SEM	Adjusted P Value	Summary
N2; 0 mM vs. 10 mM 5-HT	0 mM	18	19.06	3.511	10 mM	25	241.1	5.92	<0,0001	****
ser-7 (tm1325); 0 mM vs. 10 mM 5-HT	0 mM	24	8.125	1.854	10 mM	28	82.96	6.137	<0,0001	****
Psnb-1::C. elegans ser-7; 0 mM vs. 10 mM 5-HT	0 mM	45	8.022	1.17	10 mM	34	201.8	6.318	<0,0001	****
Psnb-1::G. pallida ser-7; 0 mM vs. 10 mM 5-HT	0 mM	47	17.19	2.691	10 mM	57	178.4	6.339	<0,0001	****
	Strain 1				Strain 2
	Genotype	N number	mean	SEM	Genotype	N number	mean	SEM	Adjusted P Value	Summary
control
N2 vs. ser-7 (tm1325)	N2 (wt)	18	19.06	3.511	ser-7 (tm1325)	24	8.125	1.854	>0,9999	ns
N2 vs. Psnb-1::C. elegans ser-7	N2 (wt)	18	19.06	3.511	C. elegans ser-7 rescue	45	8.022	1.17	>0,9999	ns
N2 vs. Psnb-1::G. pallida ser-7	N2 (wt)	18	19.06	3.511	G. Pallida ser-7 rescue	47	17.19	2.691	>0,9999	ns
ser-7 (tm1325) vs. Psnb-1::C. elegans ser-7	ser-7 (tm1325)	24	8.125	1.854	C. elegans ser-7 rescue	45	8.022	1.17	>0,9999	ns
ser-7 (tm1325) vs. Psnb-1::G. pallida ser-7	ser-7 (tm1325)	24	8.125	1.854	G. Pallida ser-7 rescue	47	17.19	2.691	>0,9999	ns
Psnb-1::C. elegans ser-7 vs. Psnb-1::G. pallida ser-7	C. elegans ser-7 rescue	45	8.022	1.17	G. Pallida ser-7 rescue	47	17.19	2.691	0.8814	ns
5-HT (10 mM)
N2 vs. ser-7 (tm1325)	N2 (wt)	25	241.1	5.92	ser-7 (tm1325)	28	82.96	6.137	<0,0001	****
N2 vs. Psnb-1::C. elegans ser-7	N2 (wt)	25	241.1	5.92	C. elegans ser-7 rescue	34	201.8	6.318	<0,0001	****
N2 vs. Psnb-1::G. pallida ser-7	N2 (wt)	25	241.1	5.92	G. Pallida ser-7 rescue	57	178.4	6.339	<0,0001	****
ser-7 (tm1325) vs. Psnb-1::C. elegans ser-7	ser-7 (tm1325)	28	82.96	6.137	C. elegans ser-7 rescue	34	201.8	6.318	<0,0001	****
ser-7 (tm1325) vs. Psnb-1::G. pallida ser-7	ser-7 (tm1325)	28	82.96	6.137	G. Pallida ser-7 rescue	57	178.4	6.339	<0,0001	****
Psnb-1::C. elegans ser-7 vs. Psnb-1::G. pallida ser-7	C. elegans ser-7 rescue	34	201.8	6.318	G. Pallida ser-7 rescue	57	178.4	6.339	0.0025	**
FIGURE 6C
[NOTE]: Color code matches with graphs
Ordinary two-way ANOVA (Bonferroni's multiple comparisons test)
	Strain 1		Strain 2
	Genotype	Cumulative n	Genotype		Cumulative n	Adjusted P Value	Summary
N2 vs. ser-7 (tm1325)	N2 (wt)	126	ser-7 (tm1325)		83	<0,0001	****
N2 vs. Psnb-1::C. elegans ser-7	N2 (wt)	126	C. elegans ser-7 rescue		167	<0,0001	****
N2 vs. Psnb-1::G. pallida ser-7	N2 (wt)	126	G. Pallida ser-7 rescue		222	<0,0001	****
ser-7 (tm1325) vs. Psnb-1::C. elegans ser-7	ser-7 (tm1325)	83	C. elegans ser-7 rescue		167	<0,0001	****
ser-7 (tm1325) vs. Psnb-1::ppn ser-7	ser-7 (tm1325)	83	G. Pallida ser-7 rescue		222	<0,0001	****
Psnb-1::C. elegans ser-7 vs. Psnb-1::G. pallida ser-7	C. elegans ser-7 rescue	167	G. Pallida ser-7 rescue		222	<0,0001	****
FIGURE 6D
[NOTE]: Color code matches with graphs
Ordinary two-way ANOVA (Bonferroni's multiple comparisons test)
	Strain 1		Strain 2
	Genotype	Cumulative n	Genotype	Cumulative n	Adjusted P Value	Summary
Psnb-1::G. pallida ser-7 vs. Psnb-1::C. elegans ser-7	G. Pallida ser-7 rescue	80	C. elegans ser-7 rescue	93	>0,9999	ns
Psnb-1::G. pallida ser-7 vs. ser-7 (tm1325)	G. Pallida ser-7 rescue	80	ser-7 (tm1325)	18	<0,0001	****
Psnb-1::C. elegans ser-7 vs. ser-7 (tm1325)	C. elegans ser-7 rescue	93	ser-7 (tm1325)	18	<0,0001	****

## Sheet: Figure 7
FIGURE 7A
[NOTE]: Color code matches with graphs
Ordinary one-way ANOVA (Bonferroni's multiple comparisons test)
	Strain 1		Strain 2
	Genotype	Cumulative n	Genotype		Cumulative n	Adjusted P Value	Summary
N2 vs. mod-1 (ok103)	N2 (wt)	60	mod-1 (ok103)		60	<0,0001	****
N2 vs. Pmod-1::G. pallida mod-1	N2 (wt)	60	G. Pallida mod-1 rescue		60	>0,9999	ns
N2 vs. Pmod-1::C. elegans mod-1	N2 (wt)	60	C. elegans mod-1 rescue		40	>0,9999	ns
N2 vs. Control line	N2 (wt)	60	Control line		80	<0,0001	****
mod-1 (ok103) vs. Pmod-1::G. pallida mod-1	mod-1 (ok103)	60	G. Pallida mod-1 rescue		60	<0,0001	****
mod-1 (ok103) vs. Pmod-1::C. elegans mod-1	mod-1 (ok103)	60	C. elegans mod-1 rescue		40	<0,0001	****
mod-1 (ok103) vs. Control line	mod-1 (ok103)	60	Control line		80	0.0114	*
Pmod-1::G. pallida mod-1 vs. Pmod-1::C. elegans mod-1	G. Pallida mod-1 rescue	60	C. elegans mod-1 rescue		40	0.608	ns
Pmod-1::G. pallida mod-1 vs. Control line	G. Pallida mod-1 rescue	60	Control line		80	<0,0001	****
Pmod-1::C. elegans mod-1 vs. Control line	C. elegans mod-1 rescue	40	Control line		80	<0,0001	****
FIGURE 7B
[NOTE]: Color code matches with graphs
Ordinary one-way ANOVA (Bonferroni's multiple comparisons test)
	Strain 1		Strain 2
	Genotype	Cumulative n	Genotype		Cumulative n	Adjusted P Value	Summary
N2 vs. mod-1 (ok103)	N2 (wt)	60	mod-1 (ok103)		60	<0,0001	****
N2 vs. Pmod-1::G. pallida mod-1	N2 (wt)	60	G. Pallida mod-1 rescue		60	>0,9999	ns
N2 vs. N2+MET	N2 (wt)	60	N2 (wt) +MET		60	<0,0001	****
N2 vs. Pmod-1::G. pallida mod-1 +MET	N2 (wt)	60	G. Pallida mod-1 rescue +MET		60	<0,0001	****
mod-1 (ok103) vs. Pmod-1::G. pallida mod-1	mod-1 (ok103)	60	G. Pallida mod-1 rescue		60	<0,0001	****
mod-1 (ok103) vs. N2+MET	mod-1 (ok103)	60	N2 (wt) +MET		60	>0,9999	ns
mod-1 (ok103) vs. Pmod-1::G. pallida mod-1 +MET	mod-1 (ok103)	60	G. Pallida mod-1 rescue +MET		60	>0,9999	ns
Pmod-1::G. pallida mod-1 vs. N2+MET	G. Pallida mod-1 rescue	60	N2 (wt) +MET		60	<0,0001	****
Pmod-1::G. pallida mod-1 vs. Pmod-1::G. pallida mod-1 +MET	G. Pallida mod-1 rescue	60	G. Pallida mod-1 rescue +MET		60	<0,0001	****
N2+MET vs. Pmod-1::G. pallida mod-1 +MET	N2 (wt) +MET	60	G. Pallida mod-1 rescue +MET		60	>0,9999	ns

## Sheet: Figure 8
FIGURE 8A
[NOTE]: Color code matches with graphs
Ordinary one-way ANOVA (Bonferroni's multiple comparisons test)
	Condition 1				Condition 2
	Concentration MET	N number	Mean	SEM	Concentration MET	N number	Mean	SEM	Adjusted P Value	Summary
Control vs. 0.25 µM MET	Control	12	44.25	11.64	0.25 µM	12	6.333	2.819	0.0003	***
Control vs. 1 µM MET	Control	12	44.25	11.64	1 µM	12	0.4167	0.2289	<0,0001	****
Control vs. 10 µM MET	Control	12	44.25	11.64	10 µM	12	0.08333	0.08333	<0,0001	****
0.25 µM MT vs. 1 µM MET	0.25 µM	12	6.333	2.819	1 µM	12	0.4167	0.2289	>0,9999	ns
0.25 µM MT vs. 10 µM MET	0.25 µM	12	6.333	2.819	10 µM	12	0.08333	0.08333	>0,9999	ns
1 µM MT vs. 10 µM MET	1 µM	12	0.4167	0.2289	10 µM	12	0.08333	0.08333	>0,9999	ns
FIGURE 8B
[NOTE]: Color code matches with graphs
Unpaired t test (Two-tailed)
	Condition 1				Condition 2
	Concentration MET	N number	Mean	SEM	Concentration MET	N number	Mean	SEM	Adjusted P Value	Summary
Control (0 µM) vs. Methiothepin (MET) (100 µM)	0 µM	20	10.2	1.097	100 µM	21	2.714	0.3912	<0,0001	****
FIGURE 8C
[NOTE]: Color code matches with graphs
Ordinary two-way ANOVA (Bonferroni's multiple comparisons test)
	Condition 1			Condition 2
	Concentration MET	Cumulative n		Concentration MET		Cumulative n		Adjusted P Value		Summary
Control vs. 10 µM MET	Control	130		10 µM		130		<0,0001		****
Control vs. 100 µM MET	Control	130		100 µM		130		<0,0001		****
10 µM MET vs. 100 µM MET	10 µM	130		100 µM		130		>0,9999		ns
